# Supplementary material for: Resilience as a Predictor of Satisfaction and Well-Being in Nursing Clinical Education: A Cross-Sectional Study
Source: Nurs Rep. 2026 Apr 2;16(4):120. doi: 10.3390/nursrep16040120 (PMC13118439; doi:10.3390/nursrep16040120)
Supplement: Supplementary file 1 [file nursrep-16-00120-s001.zip]

Archive with 1 entries (1 files):
- nursrep-4173237-supplementary.pdf
